# Supplementary material for: ﻿Four new species of the genus Hendelia Czerny, 1903 (Diptera, Clusiidae) from China
Source: Zookeys. 2024 Sep 19;1212:255–66. doi: 10.3897/zookeys.1212.127558 (PMC11427803; doi:10.3897/zookeys.1212.127558)
Supplement: XML Treatment for Hendelia deltoides [file zookeys.1212.127558-treatment1.xml]

<!DOCTYPE tp:taxon-treatment
  PUBLIC "-//TaxonX//DTD Taxonomic Treatment Publishing DTD v0 20100105//EN" "tax-treatment-NSO.dtd">
<tp:taxon-treatment xmlns:tp="http://www.plazi.org/taxpub"><tp:treatment-meta><kwd-group><label>Taxon classification</label><kwd>
                <named-content content-type="kingdom">Animalia</named-content>
              </kwd><kwd>
                <named-content content-type="order">Diptera</named-content>
              </kwd><kwd>
                <named-content content-type="family">Clusiidae</named-content>
              </kwd></kwd-group><mixed-citation publication-type="journal"><person-group><name><surname>Yang</surname><given-names>Shuai-Lai</given-names></name><name><surname>Yin</surname><given-names>Xin-Ming</given-names></name><name><surname>Xi</surname><given-names>Yu-Qiang</given-names></name></person-group><article-title>﻿Four new species of the genus <italic><tp:taxon-name><tp:taxon-name-part taxon-name-part-type="genus" reg="Hendelia">Hendelia</tp:taxon-name-part></tp:taxon-name></italic> Czerny, 1903 (<tp:taxon-name><tp:taxon-name-part taxon-name-part-type="order">Diptera</tp:taxon-name-part></tp:taxon-name>, <tp:taxon-name><tp:taxon-name-part taxon-name-part-type="family">Clusiidae</tp:taxon-name-part></tp:taxon-name>) from China</article-title><source>Zookeys</source><day>19</day><month>09</month><year>2024</year><volume>1212</volume><fpage>255</fpage><lpage>266</lpage><pub-id pub-id-type="doi">10.3897/zookeys.1212.127558</pub-id></mixed-citation></tp:treatment-meta><tp:nomenclature><label>﻿</label><tp:taxon-name>
              <object-id xmlns:xlink="http://www.w3.org/1999/xlink" content-type="arpha" xlink:type="simple">3C9271A9-7C71-523A-95F9-2772F636ADF1</object-id>
              <tp:taxon-name-part taxon-name-part-type="genus" reg="Hendelia">Hendelia</tp:taxon-name-part>
              <tp:taxon-name-part taxon-name-part-type="species" reg="deltoides">deltoides</tp:taxon-name-part>
              <object-id xmlns:xlink="http://www.w3.org/1999/xlink" content-type="zoobank" xlink:type="simple">https://zoobank.org/17AF0495-DCC1-4FEF-AFB5-5094581FA3A6</object-id>
            </tp:taxon-name><tp:taxon-status xmlns:xlink="http://www.w3.org/1999/xlink" xlink:type="simple">sp. nov.</tp:taxon-status><xref ref-type="fig" rid="F1">Figs 1–6</xref><xref ref-type="fig" rid="F6">, 31</xref></tp:nomenclature><tp:treatment-sec sec-type="type material" id="SECID0EJJAE"><title>Type material.</title><p><bold><italic>Holotype</italic></bold>: • 1 ♂; China, Shaanxi, Zhouzhi, Taibai Mt.; <named-content xmlns:xlink="http://www.w3.org/1999/xlink" content-type="dwc:verbatimCoordinates" xlink:type="simple"><named-content content-type="geo-json" specific-use="{&#34;type&#34;:&#34;Point&#34;,&#34;coordinates&#34;:[107.763333,33.955000]}" id="NCID0EXJAE" xlink:type="simple">33°57'18″N, 107°45'48″E</named-content></named-content>; 1711 m; 2015. VII. 29; leg. Ning Jinjin. <bold><italic>Paratypes</italic></bold>: • 1 ♂; same data as for holotype; 2015.VII.30; leg. Li Xuankun; • 1 ♂; China, Chongqing, Yingtiaoling Nature Reserve; <named-content xmlns:xlink="http://www.w3.org/1999/xlink" content-type="dwc:verbatimCoordinates" xlink:type="simple"><named-content content-type="geo-json" specific-use="{&#34;type&#34;:&#34;Point&#34;,&#34;coordinates&#34;:[109.890608,31.479147]}" id="NCID0ECKAE" xlink:type="simple">31°28'44.93"N, 109°53'26.19"E</named-content></named-content>; 1373 m; 2022. VI. 26; leg. Xu Rongzhen; • 1 ♂; China, Chongqing, Yingtiaoling Nature Reserve; <named-content xmlns:xlink="http://www.w3.org/1999/xlink" content-type="dwc:verbatimCoordinates" xlink:type="simple"><named-content content-type="geo-json" specific-use="{&#34;type&#34;:&#34;Point&#34;,&#34;coordinates&#34;:[109.890608,31.479147]}" id="NCID0EKKAE" xlink:type="simple">31°28'44.93"N, 109°53'26.19"E</named-content></named-content>; 1373 m; 2022.VI.26; leg. GuanYuliang.</p></tp:treatment-sec><tp:treatment-sec sec-type="diagnosis" id="SECID0EPKAE"><title>Diagnosis.</title><p>Head mostly yellow; palpus white; face dark brown and back half yellow. Thorax mainly yellow; with 3 light brown stripes extending to the scutellum. Surstylus nearly triangular, 1/5 length of genitalia, apex without spines. Hypandrium with 4 setae.</p><fig id="F1" position="float" orientation="portrait"><object-id xmlns:xlink="http://www.w3.org/1999/xlink" content-type="doi" xlink:type="simple">10.3897/zookeys.1212.127558.figures1-6</object-id><object-id xmlns:xlink="http://www.w3.org/1999/xlink" content-type="arpha" xlink:type="simple">DEA34748-C723-55CE-A18B-C8B2AA589298</object-id><label>Figures 1–6.</label><caption><p><italic><tp:taxon-name><tp:taxon-name-part taxon-name-part-type="genus" reg="Hendelia">Hendelia</tp:taxon-name-part><tp:taxon-name-part taxon-name-part-type="species" reg="deltoides">deltoides</tp:taxon-name-part></tp:taxon-name></italic> sp. nov. (male) <bold>1</bold> head, lateral view <bold>2</bold> wing <bold>3</bold> epandrium, cerci, and surstyli, posterior view <bold>4</bold> epandrium, cerci, and surstyli, lateral view <bold>5</bold> hypandrial complex, posterior view <bold>6</bold> hypandrial complex, lateral view. Scale bars: 0.1 mm. Abbreviations: epand – epandrium; cerc – cerci; sur – surstylus; hypd – hypandrium; pregt – pregonite</p></caption><graphic xmlns:xlink="http://www.w3.org/1999/xlink" xlink:href="zookeys-1212-255_article-127558__-g001.jpg" position="float" orientation="portrait" xlink:type="simple" id="oo_1136639.jpg"><uri content-type="original_file" xlink:type="simple">https://binary.pensoft.net/fig/1136639</uri></graphic></fig></tp:treatment-sec><tp:treatment-sec sec-type="description" id="SECID0EYLAE"><title>Description.</title><p><bold>Male.</bold> Body length 4.4–4.6 mm; Wing length 4.2–4.4 mm.</p><p><bold><italic>Head</italic></bold> (Fig. <xref ref-type="fig" rid="F1">1</xref>) width 1.49 mm, mostly yellow; palpus white; face dark brown and the back half yellow; frons yellow, 3 fronto-orbital setae, 1 interfrontal seta; occiput yellow; gena yellowish, more than 1/4 height of eye; antenna yellow, pedicel length 0.20 mm, arista very short plumose; 1 ocellar seta and 1 postocellar seta.</p><p><bold><italic>Thorax</italic></bold> (Fig. <xref ref-type="fig" rid="F6">31</xref>) width 1.04 mm, mainly yellow; scutum with 3 light brown stripes extending to the scutellum; scutellum yellow, anepisternum yellow with brown spots, katepisternum yellowish; prescutellar seta absent; 1 postpronotal seta, 2 notopleural setae, 1 postsutural supra-alar seta, 1+2 dorsocentral setae, dark brown; intra-alar seta absent, 2 postalar setae, dark brown, the posterior seta tiny; 1 lateral scutellar seta, 1 apical scutellar seta, strong and dark brown; anepisteral seta absent, 1 katepisternal seta. Legs light yellow. Wing (Fig. <xref ref-type="fig" rid="F1">2</xref>) with light brown spots on distal 1/3 and on M<sub>4</sub>; the M<sub>1</sub> ratio 4.9; halter white.</p><p><bold><italic>Abdomen</italic></bold> mainly brown; anterior edge of each abdominal segment yellowish, setae and setulae dark brown. Male genitalia (Figs <xref ref-type="fig" rid="F1">3–6</xref>): epandrium height and width almost equal. Cerci 0.9 times as high as wide, with small setae on outer surface and one long seta at apex. Surstylus nearly triangular, 1/5 length of genitalia, apex without spines. Hypandrium with 4 setae; pregonite slightly chitinized; postgonite with small setae at apex; side of phallus slightly chitinized, distiphallus long, membranous, transparent.</p><p><bold>Female.</bold> Unknown.</p></tp:treatment-sec><tp:treatment-sec sec-type="distribution" id="SECID0ENNAE"><title>Distribution.</title><p>China (Shaanxi, Chongqing).</p></tp:treatment-sec><tp:treatment-sec sec-type="etymology" id="SECID0ESNAE"><title>Etymology.</title><p>The specific name “<italic>deltoides</italic>” refers to the surstylus, which is nearly triangular.</p></tp:treatment-sec><tp:treatment-sec sec-type="remarks" id="SECID0ECOAE"><title>Remarks.</title><p>The species is similar to <italic><tp:taxon-name><tp:taxon-name-part taxon-name-part-type="genus" reg="Hendelia">H.</tp:taxon-name-part><tp:taxon-name-part taxon-name-part-type="species" reg="angulosa">angulosa</tp:taxon-name-part></tp:taxon-name></italic> (Sueyoshi), but it can be separated by the face black and the three fronto-orbital setae. In <italic><tp:taxon-name><tp:taxon-name-part taxon-name-part-type="genus" reg="Hendelia">H.</tp:taxon-name-part><tp:taxon-name-part taxon-name-part-type="species" reg="angulosa">angulosa</tp:taxon-name-part></tp:taxon-name></italic> (Sueyoshi), the face is yellow and the head has only two fronto-orbital setae (<xref ref-type="bibr" rid="B11">Sueyoshi 2006</xref>).</p></tp:treatment-sec><tp:treatment-sec><!--Section generated to contain objects referenced in tp:taxon-treatment.--><fig id="F6" position="float" orientation="portrait"><object-id xmlns:xlink="http://www.w3.org/1999/xlink" content-type="doi" xlink:type="simple">10.3897/zookeys.1212.127558.figures31-34</object-id><object-id xmlns:xlink="http://www.w3.org/1999/xlink" content-type="arpha" xlink:type="simple">883EE764-9B41-5BFC-A40C-77DE400A9CED</object-id><label>Figures 31–34.</label><caption><p>Mesothorax, dorsal view <bold>31</bold><italic><tp:taxon-name><tp:taxon-name-part taxon-name-part-type="genus" reg="Hendelia">Hendelia</tp:taxon-name-part><tp:taxon-name-part taxon-name-part-type="species" reg="deltoides">deltoides</tp:taxon-name-part></tp:taxon-name></italic> sp. nov. <bold>32</bold><italic><tp:taxon-name><tp:taxon-name-part taxon-name-part-type="genus" reg="Hendelia">Hendelia</tp:taxon-name-part><tp:taxon-name-part taxon-name-part-type="species" reg="macrocera">macrocera</tp:taxon-name-part></tp:taxon-name></italic> sp. nov. <bold>33</bold><italic><tp:taxon-name><tp:taxon-name-part taxon-name-part-type="genus" reg="Hendelia">Hendelia</tp:taxon-name-part><tp:taxon-name-part taxon-name-part-type="species" reg="beckeri">beckeri</tp:taxon-name-part></tp:taxon-name></italic> (male) <bold>34</bold><italic><tp:taxon-name><tp:taxon-name-part taxon-name-part-type="genus" reg="Hendelia">Hendelia</tp:taxon-name-part><tp:taxon-name-part taxon-name-part-type="species" reg="flavida">flavida</tp:taxon-name-part></tp:taxon-name></italic> sp. nov.</p></caption><graphic xmlns:xlink="http://www.w3.org/1999/xlink" xlink:href="zookeys-1212-255_article-127558__-g006.jpg" position="float" orientation="portrait" xlink:type="simple" id="oo_1136644.jpg"><uri content-type="original_file" xlink:type="simple">https://binary.pensoft.net/fig/1136644</uri></graphic></fig></tp:treatment-sec><ref-list><ref id="B11"><mixed-citation xmlns:xlink="http://www.w3.org/1999/xlink" xlink:type="simple"><person-group><name name-style="western"><surname>Sueyoshi</surname><given-names>M</given-names></name></person-group> (<year>2006</year>) <article-title>Species diversity of Japanese <tp:taxon-name><tp:taxon-name-part taxon-name-part-type="family">Clusiidae</tp:taxon-name-part></tp:taxon-name> (<tp:taxon-name><tp:taxon-name-part taxon-name-part-type="order">Diptera</tp:taxon-name-part></tp:taxon-name>: <tp:taxon-name><tp:taxon-name-part taxon-name-part-type="subsection">Acalyptrata</tp:taxon-name-part></tp:taxon-name>) with description of 12 new species.</article-title><source>Annales de la Société Entomologique de France</source><volume>42</volume>(<issue>1</issue>): <fpage>1</fpage>–<lpage>26</lpage>. <ext-link xlink:href="10.1080/00379271.2006.10697445" ext-link-type="doi" xlink:type="simple">https://doi.org/10.1080/00379271.2006.10697445</ext-link></mixed-citation></ref></ref-list></tp:taxon-treatment>
