# Supplementary material for: ﻿Four new species of the genus Hendelia Czerny, 1903 (Diptera, Clusiidae) from China
Source: Zookeys. 2024 Sep 19;1212:255–66. doi: 10.3897/zookeys.1212.127558 (PMC11427803; doi:10.3897/zookeys.1212.127558)
Supplement: XML Treatment for Hendelia macrocera [file zookeys.1212.127558-treatment2.xml]

<!DOCTYPE tp:taxon-treatment
  PUBLIC "-//TaxonX//DTD Taxonomic Treatment Publishing DTD v0 20100105//EN" "tax-treatment-NSO.dtd">
<tp:taxon-treatment xmlns:tp="http://www.plazi.org/taxpub"><tp:treatment-meta><kwd-group><label>Taxon classification</label><kwd>
                <named-content content-type="kingdom">Animalia</named-content>
              </kwd><kwd>
                <named-content content-type="order">Diptera</named-content>
              </kwd><kwd>
                <named-content content-type="family">Clusiidae</named-content>
              </kwd></kwd-group><mixed-citation publication-type="journal"><person-group><name><surname>Yang</surname><given-names>Shuai-Lai</given-names></name><name><surname>Yin</surname><given-names>Xin-Ming</given-names></name><name><surname>Xi</surname><given-names>Yu-Qiang</given-names></name></person-group><article-title>﻿Four new species of the genus <italic><tp:taxon-name><tp:taxon-name-part taxon-name-part-type="genus" reg="Hendelia">Hendelia</tp:taxon-name-part></tp:taxon-name></italic> Czerny, 1903 (<tp:taxon-name><tp:taxon-name-part taxon-name-part-type="order">Diptera</tp:taxon-name-part></tp:taxon-name>, <tp:taxon-name><tp:taxon-name-part taxon-name-part-type="family">Clusiidae</tp:taxon-name-part></tp:taxon-name>) from China</article-title><source>Zookeys</source><day>19</day><month>09</month><year>2024</year><volume>1212</volume><fpage>255</fpage><lpage>266</lpage><pub-id pub-id-type="doi">10.3897/zookeys.1212.127558</pub-id></mixed-citation></tp:treatment-meta><tp:nomenclature><label>﻿</label><tp:taxon-name>
              <object-id xmlns:xlink="http://www.w3.org/1999/xlink" content-type="arpha" xlink:type="simple">1C5D8FB7-F7CF-5333-AC80-3A32B6B98C2D</object-id>
              <tp:taxon-name-part taxon-name-part-type="genus" reg="Hendelia">Hendelia</tp:taxon-name-part>
              <tp:taxon-name-part taxon-name-part-type="species" reg="macrocera">macrocera</tp:taxon-name-part>
              <object-id xmlns:xlink="http://www.w3.org/1999/xlink" content-type="zoobank" xlink:type="simple">https://zoobank.org/20740AED-CE48-476B-8C41-0550DE4E2482</object-id>
            </tp:taxon-name><tp:taxon-status xmlns:xlink="http://www.w3.org/1999/xlink" xlink:type="simple">sp. nov.</tp:taxon-status><xref ref-type="fig" rid="F2">Figs 7–12</xref><xref ref-type="fig" rid="F6">, 32</xref></tp:nomenclature><tp:treatment-sec sec-type="type material" id="SECID0ETQAE"><title>Type material.</title><p><bold><italic>Holotype</italic></bold>: • ♂; China, Shaanxi, Zhouzhi, Houzhenzi; <named-content xmlns:xlink="http://www.w3.org/1999/xlink" content-type="dwc:verbatimCoordinates" xlink:type="simple"><named-content content-type="geo-json" specific-use="{&#34;type&#34;:&#34;Point&#34;,&#34;coordinates&#34;:[107.843868,33.850849]}" id="NCID0EBRAE" xlink:type="simple">33°51'3.056″N, 107°50'37.924″E</named-content></named-content>; 1545 m; 2015. VIII. 2; Leg. Li Xuankun. <bold><italic>Paratypes</italic></bold>: • 2 ♂♂; same data as holotype.</p></tp:treatment-sec><tp:treatment-sec sec-type="diagnosis" id="SECID0EJRAE"><title>Diagnosis.</title><p>Head mostly yellowish, including face and frons; palpus yellowish-white; interfrontal seta long and strong; pedicel very long. Scutum with Y-shaped brown stripe extending to scutellum. Surstylus nearly “triangular” in shape. Hypandrium with two pairs of ventromedial setae.</p></tp:treatment-sec><tp:treatment-sec sec-type="description" id="SECID0EORAE"><title>Description.</title><p><bold>Male.</bold> Body length 4.3–4.5 mm, Wing length 4.2–4.4 mm.</p><p><bold><italic>Head</italic></bold> (Fig. <xref ref-type="fig" rid="F2">7</xref>) width 1.63 mm, mostly yellowish; palpus yellowish-white; 3 fronto-orbitals, setae small; interfrontal seta long and strong, some small setulae around the interfrontal seta; occiput yellowish with sparse small setae; gena more than 1/3 height of eye; antenna yellow, pedicel length 0.15 mm, twice length of first flagellomere, scape brown, arista sparsely short plumose; 1 ocellar seta and 1 postocellar seta, small; vibrissae very strong.</p><fig id="F2" position="float" orientation="portrait"><object-id xmlns:xlink="http://www.w3.org/1999/xlink" content-type="doi" xlink:type="simple">10.3897/zookeys.1212.127558.figures7-12</object-id><object-id xmlns:xlink="http://www.w3.org/1999/xlink" content-type="arpha" xlink:type="simple">F6E448A2-2C1B-56B7-9510-7DB3069181CC</object-id><label>Figures 7–12.</label><caption><p><italic><tp:taxon-name><tp:taxon-name-part taxon-name-part-type="genus" reg="Hendelia">Hendelia</tp:taxon-name-part><tp:taxon-name-part taxon-name-part-type="species" reg="macrocera">macrocera</tp:taxon-name-part></tp:taxon-name></italic> sp. nov. (male) <bold>7</bold> head, lateral view <bold>8</bold> wing <bold>9</bold> epandrium, cerci, and surstyli, posterior view <bold>10</bold> epandrium, cerci, and surstyli, lateral view <bold>11</bold> hypandrial complex, posterior view <bold>12</bold> hypandrial complex, lateral view. Scale bars: 0.1 mm.</p></caption><graphic xmlns:xlink="http://www.w3.org/1999/xlink" xlink:href="zookeys-1212-255_article-127558__-g002.jpg" position="float" orientation="portrait" xlink:type="simple" id="oo_1136640.jpg"><uri content-type="original_file" xlink:type="simple">https://binary.pensoft.net/fig/1136640</uri></graphic></fig><p><bold><italic>Thorax</italic></bold> (Fig. <xref ref-type="fig" rid="F6">32</xref>) width 1.26 mm, mainly yellowish; scutum with brown Y-shaped stripe extending onto scutellum; scutellum yellowish on both sides, anepisternum with pale brown longitudinal stripes, katepisternum yellowish. Prescutellar seta absent; 1 postpronotal seta, 2 notopleural setae, 1 postsutural supra-alar seta, 1+2 dorsocentral setae, dark brown; intra-alar seta absent, 2 postalar setae, dark brown, posterior seta tiny; 2 lateral scutellar setae, 1 apical scutellar seta, strong and dark brown; 1 anepisternal seta, 1 katepisternal seta. Leg yellowish. Wing (Fig. <xref ref-type="fig" rid="F2">8</xref>) with light brown spots on distal 1/3, along veins R<sub>2+3</sub>, the M<sub>1</sub> ratio 2.8; halter white.</p><p><bold><italic>Abdomen</italic></bold> brown, setae and setulae dark brown. Male genitalia (Figs <xref ref-type="fig" rid="F2">9–12</xref>): epandrium 0.8 times as high as wide. Cerci small, the height and width almost equal, slightly separated distally, with small setae on the outer surface and one longer seta at apex. Surstylus nearly triangular in shape, 0.4 times the length of the genitalia, apex without spines. Hypandrium with 2 long setae at the apex. Distiphallus long, membranous.</p><p><bold>Female.</bold> Unknown.</p></tp:treatment-sec><tp:treatment-sec sec-type="distribution" id="SECID0EHUAE"><title>Distribution.</title><p>China (Shaanxi).</p></tp:treatment-sec><tp:treatment-sec sec-type="etymology" id="SECID0EMUAE"><title>Etymology.</title><p>The specific name “<italic>macrocera</italic>” refers to the long antennae.</p></tp:treatment-sec><tp:treatment-sec sec-type="remarks" id="SECID0E3UAE"><title>Remarks.</title><p>The new species is similar to <italic><tp:taxon-name><tp:taxon-name-part taxon-name-part-type="genus" reg="Hendelia">H.</tp:taxon-name-part><tp:taxon-name-part taxon-name-part-type="species" reg="extensicornis">extensicornis</tp:taxon-name-part></tp:taxon-name></italic> Frey, but can be separated by the long, strong vibrissae; the interfrontal setae are also very strong and nearly parallel. In <italic><tp:taxon-name><tp:taxon-name-part taxon-name-part-type="genus" reg="Hendelia">H.</tp:taxon-name-part><tp:taxon-name-part taxon-name-part-type="species" reg="extensicornis">extensicornis</tp:taxon-name-part></tp:taxon-name></italic> Frey, the vibrissae are small and the interfrontal setae are small and crossed (<xref ref-type="bibr" rid="B1">Frey 1960</xref>).</p></tp:treatment-sec><tp:treatment-sec><!--Section generated to contain objects referenced in tp:taxon-treatment.--><fig id="F6" position="float" orientation="portrait"><object-id xmlns:xlink="http://www.w3.org/1999/xlink" content-type="doi" xlink:type="simple">10.3897/zookeys.1212.127558.figures31-34</object-id><object-id xmlns:xlink="http://www.w3.org/1999/xlink" content-type="arpha" xlink:type="simple">883EE764-9B41-5BFC-A40C-77DE400A9CED</object-id><label>Figures 31–34.</label><caption><p>Mesothorax, dorsal view <bold>31</bold><italic><tp:taxon-name><tp:taxon-name-part taxon-name-part-type="genus" reg="Hendelia">Hendelia</tp:taxon-name-part><tp:taxon-name-part taxon-name-part-type="species" reg="deltoides">deltoides</tp:taxon-name-part></tp:taxon-name></italic> sp. nov. <bold>32</bold><italic><tp:taxon-name><tp:taxon-name-part taxon-name-part-type="genus" reg="Hendelia">Hendelia</tp:taxon-name-part><tp:taxon-name-part taxon-name-part-type="species" reg="macrocera">macrocera</tp:taxon-name-part></tp:taxon-name></italic> sp. nov. <bold>33</bold><italic><tp:taxon-name><tp:taxon-name-part taxon-name-part-type="genus" reg="Hendelia">Hendelia</tp:taxon-name-part><tp:taxon-name-part taxon-name-part-type="species" reg="beckeri">beckeri</tp:taxon-name-part></tp:taxon-name></italic> (male) <bold>34</bold><italic><tp:taxon-name><tp:taxon-name-part taxon-name-part-type="genus" reg="Hendelia">Hendelia</tp:taxon-name-part><tp:taxon-name-part taxon-name-part-type="species" reg="flavida">flavida</tp:taxon-name-part></tp:taxon-name></italic> sp. nov.</p></caption><graphic xmlns:xlink="http://www.w3.org/1999/xlink" xlink:href="zookeys-1212-255_article-127558__-g006.jpg" position="float" orientation="portrait" xlink:type="simple" id="oo_1136644.jpg"><uri content-type="original_file" xlink:type="simple">https://binary.pensoft.net/fig/1136644</uri></graphic></fig></tp:treatment-sec><ref-list><ref id="B1"><mixed-citation xmlns:xlink="http://www.w3.org/1999/xlink" xlink:type="simple"><person-group><name name-style="western"><surname>Frey</surname><given-names>R</given-names></name></person-group> (<year>1960</year>) <article-title>Studien über indoaustralische Clusiiden (Dipt.) nebst Katalog der Clusiiden.</article-title><source>Commentationes Biologicae</source><volume>22</volume>(<issue>2</issue>): <fpage>1</fpage>–<lpage>31</lpage>.</mixed-citation></ref></ref-list></tp:taxon-treatment>
