# Supplementary material for: ﻿Four new species of the genus Hendelia Czerny, 1903 (Diptera, Clusiidae) from China
Source: Zookeys. 2024 Sep 19;1212:255–66. doi: 10.3897/zookeys.1212.127558 (PMC11427803; doi:10.3897/zookeys.1212.127558)
Supplement: XML Treatment for Hendelia latustigenis [file zookeys.1212.127558-treatment3.xml]

<!DOCTYPE tp:taxon-treatment
  PUBLIC "-//TaxonX//DTD Taxonomic Treatment Publishing DTD v0 20100105//EN" "tax-treatment-NSO.dtd">
<tp:taxon-treatment xmlns:tp="http://www.plazi.org/taxpub"><tp:treatment-meta><kwd-group><label>Taxon classification</label><kwd>
                <named-content content-type="kingdom">Animalia</named-content>
              </kwd><kwd>
                <named-content content-type="order">Diptera</named-content>
              </kwd><kwd>
                <named-content content-type="family">Clusiidae</named-content>
              </kwd></kwd-group><mixed-citation publication-type="journal"><person-group><name><surname>Yang</surname><given-names>Shuai-Lai</given-names></name><name><surname>Yin</surname><given-names>Xin-Ming</given-names></name><name><surname>Xi</surname><given-names>Yu-Qiang</given-names></name></person-group><article-title>﻿Four new species of the genus <italic><tp:taxon-name><tp:taxon-name-part taxon-name-part-type="genus" reg="Hendelia">Hendelia</tp:taxon-name-part></tp:taxon-name></italic> Czerny, 1903 (<tp:taxon-name><tp:taxon-name-part taxon-name-part-type="order">Diptera</tp:taxon-name-part></tp:taxon-name>, <tp:taxon-name><tp:taxon-name-part taxon-name-part-type="family">Clusiidae</tp:taxon-name-part></tp:taxon-name>) from China</article-title><source>Zookeys</source><day>19</day><month>09</month><year>2024</year><volume>1212</volume><fpage>255</fpage><lpage>266</lpage><pub-id pub-id-type="doi">10.3897/zookeys.1212.127558</pub-id></mixed-citation></tp:treatment-meta><tp:nomenclature><label>﻿</label><tp:taxon-name>
              <object-id xmlns:xlink="http://www.w3.org/1999/xlink" content-type="arpha" xlink:type="simple">E844E26D-742B-5374-8B59-9F702937D911</object-id>
              <tp:taxon-name-part taxon-name-part-type="genus" reg="Hendelia">Hendelia</tp:taxon-name-part>
              <tp:taxon-name-part taxon-name-part-type="species" reg="latustigenis">latustigenis</tp:taxon-name-part>
              <object-id xmlns:xlink="http://www.w3.org/1999/xlink" content-type="zoobank" xlink:type="simple">https://zoobank.org/3300FE52-4C28-498A-B722-411FFB7DBBC8</object-id>
            </tp:taxon-name><tp:taxon-status xmlns:xlink="http://www.w3.org/1999/xlink" xlink:type="simple">sp. nov.</tp:taxon-status><xref ref-type="fig" rid="F3">Figs 13–18</xref></tp:nomenclature><tp:treatment-sec sec-type="type material" id="SECID0EJXAE"><title>Type material.</title><p><bold><italic>Holotype</italic></bold>: • 1 ♂; China, Shaanxi, Zhouzhi, Taibai Mt.; 1711 m; <named-content xmlns:xlink="http://www.w3.org/1999/xlink" content-type="dwc:verbatimCoordinates" xlink:type="simple"><named-content content-type="geo-json" specific-use="{&#34;type&#34;:&#34;Point&#34;,&#34;coordinates&#34;:[107.763333,33.955000]}" id="NCID0EXXAE" xlink:type="simple">33°57'18″N, 107°45'48″E</named-content></named-content>; 2015. VII. 30; leg. Li Xuankun. <bold><italic>Paratypes</italic></bold>: • 1 ♂; same date as holotype.</p></tp:treatment-sec><tp:treatment-sec sec-type="diagnosis" id="SECID0E6XAE"><title>Diagnosis.</title><p>Head mostly yellowish, palpus yellowish-white. Mesontum with 2 brown stripes extending to the anterior margin of scutellum; hypandrium with medial finger-like projection that has 2 long setae apically.</p></tp:treatment-sec><tp:treatment-sec sec-type="description" id="SECID0EEYAE"><title>Description.</title><p><bold>Male.</bold> Body length 4.2–4.5 mm, Wing length 4.1–4.3 mm.</p><p><bold><italic>Head</italic></bold> (Fig. <xref ref-type="fig" rid="F3">13</xref>) width 1.28 mm, mostly yellowish; palpus yellowish-white; face and frons yellowish; 2 fronto-orbitals, the posterior seta 4 times longer than anterior seta; the interfrontal seta same length as anterior fronto-orbital; occiput yellowish, with small seta on lower edge; gena yellowish, more than 1/6 eye height; antenna yellow, pedicel length 0.16 mm, arista sparsely short plumose; 1 ocellar seta and 1 postocellar seta.</p><fig id="F3" position="float" orientation="portrait"><object-id xmlns:xlink="http://www.w3.org/1999/xlink" content-type="doi" xlink:type="simple">10.3897/zookeys.1212.127558.figures13-18</object-id><object-id xmlns:xlink="http://www.w3.org/1999/xlink" content-type="arpha" xlink:type="simple">A9CB27F8-9CF8-52E3-9EDB-0ADD594C3432</object-id><label>Figures 13–18.</label><caption><p><italic><tp:taxon-name><tp:taxon-name-part taxon-name-part-type="genus" reg="Hendelia">Hendelia</tp:taxon-name-part><tp:taxon-name-part taxon-name-part-type="species" reg="latustigenis">latustigenis</tp:taxon-name-part></tp:taxon-name></italic> sp. nov. (male) <bold>13</bold> head, lateral view <bold>14</bold> mesothorax, dorsal view <bold>15</bold> epandrium, cerci, and surstyli, posterior view <bold>16</bold> epandrium, cerci, and surstyli, lateral view <bold>17</bold> hypandrial complex, posterior view <bold>18</bold> hypandrial complex, lateral view. Scale bars: 0.1 mm.</p></caption><graphic xmlns:xlink="http://www.w3.org/1999/xlink" xlink:href="zookeys-1212-255_article-127558__-g003.jpg" position="float" orientation="portrait" xlink:type="simple" id="oo_1136641.jpg"><uri content-type="original_file" xlink:type="simple">https://binary.pensoft.net/fig/1136641</uri></graphic></fig><p><bold><italic>Thorax</italic></bold> width 1.22 mm, mainly light yellow; with narrow brown stripe outside dorsocentral row extending to the anterior margin of scutellum (Fig. <xref ref-type="fig" rid="F3">14</xref>); scutellum, anepisternum and katepisternum yellowish; prescutellar seta absent; 1 postpronotal seta, 2 notopleural, 1 postsutural supra-alar seta, 1+2 dorsocentral setae, dark brown; intra-alar seta absent, 2 postalar setae, brown, with posterior seta tiny; 2 lateral scutellar setae, 1 apical scutellar seta, strong and dark brown; 1 anepisternum seta, 1 katepisternal seta. Leg light yellow; halter white.</p><p><bold><italic>Abdomen</italic></bold> brown; setae and setulae dark brown. Male genitalia (Figs <xref ref-type="fig" rid="F3">15–18</xref>): epandrium 1.2 times higher than wide. Cercus height 1.8 times width, separated on distal 1/2, with small setae on outer surface and one long seta at apex. Surstylus 1/4 length of genitalia, apex without spines. hypandrium with medial finger-like projection that has 2 long setae apically, posterior part of hypandrium with 2 or 3 medium setae; pregonite slightly chitinized, with small apical setae.</p><p><bold>Female.</bold> Unknown.</p></tp:treatment-sec><tp:treatment-sec sec-type="distribution" id="SECID0EV1AE"><title>Distribution.</title><p>China (Shannxi).</p></tp:treatment-sec><tp:treatment-sec sec-type="etymology" id="SECID0E11AE"><title>Etymology.</title><p>The specific name “<italic>latustigenis</italic>” refers to the relatively wide gena.</p></tp:treatment-sec><tp:treatment-sec sec-type="remarks" id="SECID0EK2AE"><title>Remarks.</title><p>The new species is distinct from other species in the middle part of the hypandrium with a finger-like projection at the tip of which there are two long setae, and in the lower part of the hypandrium with two or three medium setae. The wings of the type specimen are damaged.</p></tp:treatment-sec></tp:taxon-treatment>
