# Supplementary material for: ﻿Four new species of the genus Hendelia Czerny, 1903 (Diptera, Clusiidae) from China
Source: Zookeys. 2024 Sep 19;1212:255–66. doi: 10.3897/zookeys.1212.127558 (PMC11427803; doi:10.3897/zookeys.1212.127558)
Supplement: XML Treatment for Hendelia flavida [file zookeys.1212.127558-treatment4.xml]

<!DOCTYPE tp:taxon-treatment
  PUBLIC "-//TaxonX//DTD Taxonomic Treatment Publishing DTD v0 20100105//EN" "tax-treatment-NSO.dtd">
<tp:taxon-treatment xmlns:tp="http://www.plazi.org/taxpub"><tp:treatment-meta><kwd-group><label>Taxon classification</label><kwd>
                <named-content content-type="kingdom">Animalia</named-content>
              </kwd><kwd>
                <named-content content-type="order">Diptera</named-content>
              </kwd><kwd>
                <named-content content-type="family">Clusiidae</named-content>
              </kwd></kwd-group><mixed-citation publication-type="journal"><person-group><name><surname>Yang</surname><given-names>Shuai-Lai</given-names></name><name><surname>Yin</surname><given-names>Xin-Ming</given-names></name><name><surname>Xi</surname><given-names>Yu-Qiang</given-names></name></person-group><article-title>﻿Four new species of the genus <italic><tp:taxon-name><tp:taxon-name-part taxon-name-part-type="genus" reg="Hendelia">Hendelia</tp:taxon-name-part></tp:taxon-name></italic> Czerny, 1903 (<tp:taxon-name><tp:taxon-name-part taxon-name-part-type="order">Diptera</tp:taxon-name-part></tp:taxon-name>, <tp:taxon-name><tp:taxon-name-part taxon-name-part-type="family">Clusiidae</tp:taxon-name-part></tp:taxon-name>) from China</article-title><source>Zookeys</source><day>19</day><month>09</month><year>2024</year><volume>1212</volume><fpage>255</fpage><lpage>266</lpage><pub-id pub-id-type="doi">10.3897/zookeys.1212.127558</pub-id></mixed-citation></tp:treatment-meta><tp:nomenclature><label>﻿</label><tp:taxon-name>
              <object-id xmlns:xlink="http://www.w3.org/1999/xlink" content-type="arpha" xlink:type="simple">D12EB5CD-D391-5B65-817A-66BE1388C1BF</object-id>
              <tp:taxon-name-part taxon-name-part-type="genus" reg="Hendelia">Hendelia</tp:taxon-name-part>
              <tp:taxon-name-part taxon-name-part-type="species" reg="flavida">flavida</tp:taxon-name-part>
              <object-id xmlns:xlink="http://www.w3.org/1999/xlink" content-type="zoobank" xlink:type="simple">https://zoobank.org/60030C35-B4CD-417F-AC8F-22574FECDEA9</object-id>
            </tp:taxon-name><tp:taxon-status xmlns:xlink="http://www.w3.org/1999/xlink" xlink:type="simple">sp. nov.</tp:taxon-status><xref ref-type="fig" rid="F4">Figs 19–24</xref><xref ref-type="fig" rid="F6">, 34</xref></tp:nomenclature><tp:treatment-sec sec-type="type material" id="SECID0EA4AE"><title>Type material.</title><p><bold><italic>Holotype</italic></bold>: • ♂; China, Yunnan, Gongshan, Xianjiudan; <named-content xmlns:xlink="http://www.w3.org/1999/xlink" content-type="dwc:verbatimCoordinates" xlink:type="simple"><named-content content-type="geo-json" specific-use="{&#34;type&#34;:&#34;Point&#34;,&#34;coordinates&#34;:[98.332014,27.937090]}" id="NCID0EO4AE" xlink:type="simple">27°56'13.524″N, 98°19'55.250″E</named-content></named-content>; 1679 m; 2013. VII. 3; leg. Li Xuankun. <bold><italic>Paratypes</italic></bold>: • 2 ♂♂; same data as holotype.</p></tp:treatment-sec><tp:treatment-sec sec-type="diagnosis" id="SECID0EW4AE"><title>Diagnosis.</title><p>Body mostly yellow. Head and thorax yellowish; palpus white; scutum with 3 indistinct brown stripes. Cerci very small, outline nearly that of an equilateral triangle, fully fused. Pregonite with 4 medial setae, lacking any other smaller setae or setulae.</p></tp:treatment-sec><tp:treatment-sec sec-type="description" id="SECID0E24AE"><title>Description.</title><p><bold>Male.</bold> Body length 3.4–3.6 mm, Wing length 2.2–2.4 mm</p><p><bold><italic>Head</italic></bold> (Fig. <xref ref-type="fig" rid="F4">19</xref>) width 0.50 mm, yellowish; palpus white; face yellowish; frons yellowish, 3 fronto-orbital setae, first seta and last seta small, medium seta strong, 1 interfrontal seta, strong; occiput yellowish with small sparse brown setae; gena yellowish, more than 1/5 height of eye; antenna yellowish, pedicel length 0.19 mm, first flagellomere brown apically, arista sparse short plumose; 1 strong ocellar seta, equal in length to interfrontal seta, 1 small postocellar seta, almost as long as anterior fronto-orbital seta.</p><fig id="F4" position="float" orientation="portrait"><object-id xmlns:xlink="http://www.w3.org/1999/xlink" content-type="doi" xlink:type="simple">10.3897/zookeys.1212.127558.figures19-24</object-id><object-id xmlns:xlink="http://www.w3.org/1999/xlink" content-type="arpha" xlink:type="simple">BD17E05A-3DFB-550C-BA61-12232659B91A</object-id><label>Figures 19–24.</label><caption><p><italic><tp:taxon-name><tp:taxon-name-part taxon-name-part-type="genus" reg="Hendelia">Hendelia</tp:taxon-name-part><tp:taxon-name-part taxon-name-part-type="species" reg="flavida">flavida</tp:taxon-name-part></tp:taxon-name></italic> sp. nov. (male) <bold>19</bold> head, lateral view <bold>20</bold> wing <bold>21</bold> epandrium, cerci, and surstyli, posterior view <bold>22</bold> epandrium, cerci, and surstyli, lateral view <bold>23</bold> hypandrial complex, posterior view <bold>24</bold> hypandrial complex, lateral view. Scale bars: 0.1 mm.</p></caption><graphic xmlns:xlink="http://www.w3.org/1999/xlink" xlink:href="zookeys-1212-255_article-127558__-g004.jpg" position="float" orientation="portrait" xlink:type="simple" id="oo_1136642.jpg"><uri content-type="original_file" xlink:type="simple">https://binary.pensoft.net/fig/1136642</uri></graphic></fig><p><bold><italic>Thorax</italic></bold> width 0.98 mm, mainly yellowish with 3 indistinct brown stripes; scutellum, anepisternum and katepisternum yellowish; prescutellar seta absent; 1 postpronotal seta, 2 notopleural setae, 1 postsutural supra-alar seta, 1+2 dorsocentral setae, dark brown, the last long; intra-alar seta absent, 2 postalar setae, dark brown; 1 lateral scutellar seta, 1 apical scutellar seta, strong; 1 anepisternum seta, 1 katepisternal seta. Legs light yellow with tibiae brown. Wing (Fig. <xref ref-type="fig" rid="F4">20</xref>) clouded on distal 2/5, becoming darker anteriorly, and around middle of M<sub>1</sub>; M<sub>1</sub> ratio 6; halter white.</p><p><bold><italic>Abdomen</italic></bold> dark yellow and white; setae and setulae brown. Male genitalia (Figs <xref ref-type="fig" rid="F4">21–24</xref>): epandrium height and width subequal in length. Cerci very small, outline almost that of equilateral triangle, not separated, height 0.9 times width. Surstylus 0.4 times length of epandrium, with many small setae on inner and outer surfaces, apex without spines. Pregonite with 4 medial setae, lacking any other smaller setae or setulae. Distiphallus short, membranous.</p><p><bold>Female.</bold> Unknown.</p></tp:treatment-sec><tp:treatment-sec sec-type="distribution" id="SECID0ERAAG"><title>Distribution.</title><p>China (Yunnan).</p></tp:treatment-sec><tp:treatment-sec sec-type="etymology" id="SECID0EWAAG"><title>Etymology.</title><p>The specific name “<italic>flavida</italic>” refers to the colour of this species, which is mostly pale yellow.</p></tp:treatment-sec><tp:treatment-sec sec-type="remarks" id="SECID0EGBAG"><title>Remarks.</title><p>The new species is similar to <italic><tp:taxon-name><tp:taxon-name-part taxon-name-part-type="genus" reg="Hendelia">H.</tp:taxon-name-part><tp:taxon-name-part taxon-name-part-type="species" reg="plumosa">plumosa</tp:taxon-name-part></tp:taxon-name></italic> (Sasakawa), but it differs in having a yellowish head, indistinct stripes on the scutum, and fully fused cerci. In <italic><tp:taxon-name><tp:taxon-name-part taxon-name-part-type="genus" reg="Hendelia">H.</tp:taxon-name-part><tp:taxon-name-part taxon-name-part-type="species" reg="plumosa">plumosa</tp:taxon-name-part></tp:taxon-name></italic> (Sasakawa), the head is yellow, the thorax is more distinctly striped, and the cerci are separated (<xref ref-type="bibr" rid="B11">Sueyoshi 2006</xref>).</p></tp:treatment-sec><tp:treatment-sec><!--Section generated to contain objects referenced in tp:taxon-treatment.--><fig id="F6" position="float" orientation="portrait"><object-id xmlns:xlink="http://www.w3.org/1999/xlink" content-type="doi" xlink:type="simple">10.3897/zookeys.1212.127558.figures31-34</object-id><object-id xmlns:xlink="http://www.w3.org/1999/xlink" content-type="arpha" xlink:type="simple">883EE764-9B41-5BFC-A40C-77DE400A9CED</object-id><label>Figures 31–34.</label><caption><p>Mesothorax, dorsal view <bold>31</bold><italic><tp:taxon-name><tp:taxon-name-part taxon-name-part-type="genus" reg="Hendelia">Hendelia</tp:taxon-name-part><tp:taxon-name-part taxon-name-part-type="species" reg="deltoides">deltoides</tp:taxon-name-part></tp:taxon-name></italic> sp. nov. <bold>32</bold><italic><tp:taxon-name><tp:taxon-name-part taxon-name-part-type="genus" reg="Hendelia">Hendelia</tp:taxon-name-part><tp:taxon-name-part taxon-name-part-type="species" reg="macrocera">macrocera</tp:taxon-name-part></tp:taxon-name></italic> sp. nov. <bold>33</bold><italic><tp:taxon-name><tp:taxon-name-part taxon-name-part-type="genus" reg="Hendelia">Hendelia</tp:taxon-name-part><tp:taxon-name-part taxon-name-part-type="species" reg="beckeri">beckeri</tp:taxon-name-part></tp:taxon-name></italic> (male) <bold>34</bold><italic><tp:taxon-name><tp:taxon-name-part taxon-name-part-type="genus" reg="Hendelia">Hendelia</tp:taxon-name-part><tp:taxon-name-part taxon-name-part-type="species" reg="flavida">flavida</tp:taxon-name-part></tp:taxon-name></italic> sp. nov.</p></caption><graphic xmlns:xlink="http://www.w3.org/1999/xlink" xlink:href="zookeys-1212-255_article-127558__-g006.jpg" position="float" orientation="portrait" xlink:type="simple" id="oo_1136644.jpg"><uri content-type="original_file" xlink:type="simple">https://binary.pensoft.net/fig/1136644</uri></graphic></fig></tp:treatment-sec><ref-list><ref id="B11"><mixed-citation xmlns:xlink="http://www.w3.org/1999/xlink" xlink:type="simple"><person-group><name name-style="western"><surname>Sueyoshi</surname><given-names>M</given-names></name></person-group> (<year>2006</year>) <article-title>Species diversity of Japanese <tp:taxon-name><tp:taxon-name-part taxon-name-part-type="family">Clusiidae</tp:taxon-name-part></tp:taxon-name> (<tp:taxon-name><tp:taxon-name-part taxon-name-part-type="order">Diptera</tp:taxon-name-part></tp:taxon-name>: <tp:taxon-name><tp:taxon-name-part taxon-name-part-type="subsection">Acalyptrata</tp:taxon-name-part></tp:taxon-name>) with description of 12 new species.</article-title><source>Annales de la Société Entomologique de France</source><volume>42</volume>(<issue>1</issue>): <fpage>1</fpage>–<lpage>26</lpage>. <ext-link xlink:href="10.1080/00379271.2006.10697445" ext-link-type="doi" xlink:type="simple">https://doi.org/10.1080/00379271.2006.10697445</ext-link></mixed-citation></ref></ref-list></tp:taxon-treatment>
