# Supplementary material for: ﻿Four new species of the genus Hendelia Czerny, 1903 (Diptera, Clusiidae) from China
Source: Zookeys. 2024 Sep 19;1212:255–66. doi: 10.3897/zookeys.1212.127558 (PMC11427803; doi:10.3897/zookeys.1212.127558)
Supplement: XML Treatment for Hendelia beckeri [file zookeys.1212.127558-treatment5.xml]

<!DOCTYPE tp:taxon-treatment
  PUBLIC "-//TaxonX//DTD Taxonomic Treatment Publishing DTD v0 20100105//EN" "tax-treatment-NSO.dtd">
<tp:taxon-treatment xmlns:tp="http://www.plazi.org/taxpub"><tp:treatment-meta><kwd-group><label>Taxon classification</label><kwd>
                <named-content content-type="kingdom">Animalia</named-content>
              </kwd><kwd>
                <named-content content-type="order">Diptera</named-content>
              </kwd><kwd>
                <named-content content-type="family">Clusiidae</named-content>
              </kwd></kwd-group><mixed-citation publication-type="journal"><person-group><name><surname>Yang</surname><given-names>Shuai-Lai</given-names></name><name><surname>Yin</surname><given-names>Xin-Ming</given-names></name><name><surname>Xi</surname><given-names>Yu-Qiang</given-names></name></person-group><article-title>﻿Four new species of the genus <italic><tp:taxon-name><tp:taxon-name-part taxon-name-part-type="genus" reg="Hendelia">Hendelia</tp:taxon-name-part></tp:taxon-name></italic> Czerny, 1903 (<tp:taxon-name><tp:taxon-name-part taxon-name-part-type="order">Diptera</tp:taxon-name-part></tp:taxon-name>, <tp:taxon-name><tp:taxon-name-part taxon-name-part-type="family">Clusiidae</tp:taxon-name-part></tp:taxon-name>) from China</article-title><source>Zookeys</source><day>19</day><month>09</month><year>2024</year><volume>1212</volume><fpage>255</fpage><lpage>266</lpage><pub-id pub-id-type="doi">10.3897/zookeys.1212.127558</pub-id></mixed-citation></tp:treatment-meta><tp:nomenclature><label>﻿</label><tp:taxon-name>
              <object-id xmlns:xlink="http://www.w3.org/1999/xlink" content-type="arpha" xlink:type="simple">C6ADF6E9-DC9E-5F0A-B700-E6CF32E02E5F</object-id>
              <tp:taxon-name-part taxon-name-part-type="genus" reg="Hendelia">Hendelia</tp:taxon-name-part>
              <tp:taxon-name-part taxon-name-part-type="species" reg="beckeri">beckeri</tp:taxon-name-part>
            </tp:taxon-name><tp:taxon-authority>Czerny, 1903</tp:taxon-authority><xref ref-type="fig" rid="F5">Figs 25–30</xref><xref ref-type="fig" rid="F6">, 33</xref></tp:nomenclature><tp:treatment-sec sec-type="material" id="SECID0ETDAG"><title>Material examined.</title><p>•1 ♂; China, Hebei, Xinlong, Wulingshan, Shibatan; <named-content xmlns:xlink="http://www.w3.org/1999/xlink" content-type="dwc:verbatimCoordinates" xlink:type="simple"><named-content content-type="geo-json" specific-use="{&#34;type&#34;:&#34;Point&#34;,&#34;coordinates&#34;:[117.481441,40.559590]}" id="NCID0E3DAG" xlink:type="simple">40°33'34.524″N, 117°28'53.187″E</named-content></named-content>; 2019. VI. 12; leg. Yang Ding; • 2 ♂♂; China, Sichuan, Pingwu, Wanglang National Natural Reserve; <named-content xmlns:xlink="http://www.w3.org/1999/xlink" content-type="dwc:verbatimCoordinates" xlink:type="simple"><named-content content-type="geo-json" specific-use="{&#34;type&#34;:&#34;Point&#34;,&#34;coordinates&#34;:[104.157778,32.908056]}" id="NCID0EEEAG" xlink:type="simple">32°54'29"N, 104°09'28"E</named-content></named-content>; 2480 m; 2017. VIII. 1; leg. Xi Yuqiang; • 1 ♂; China, Hebei, Xinglong, Wulingshan, Dujuanfeng; <named-content xmlns:xlink="http://www.w3.org/1999/xlink" content-type="dwc:verbatimCoordinates" xlink:type="simple"><named-content content-type="geo-json" specific-use="{&#34;type&#34;:&#34;Point&#34;,&#34;coordinates&#34;:[117.507362,40.530436]}" id="NCID0EMEAG" xlink:type="simple">40°31'49.569″N, 117°30'26.503″E</named-content></named-content>; 2019. VI. 11; leg. Yang Ding.</p></tp:treatment-sec><tp:treatment-sec sec-type="distribution" id="SECID0EREAG"><title>Distribution.</title><p>China (Sichuan, Zhejiang, Hebei); central Europe to Norway and Finland; eastern and northern coasts of Black Sea; central and eastern Russia, Japan, South Korea.</p><fig id="F5" position="float" orientation="portrait"><object-id xmlns:xlink="http://www.w3.org/1999/xlink" content-type="doi" xlink:type="simple">10.3897/zookeys.1212.127558.figures25-30</object-id><object-id xmlns:xlink="http://www.w3.org/1999/xlink" content-type="arpha" xlink:type="simple">E905228A-765A-51FC-B001-BAB765957841</object-id><label>Figures 25–30.</label><caption><p><italic><tp:taxon-name><tp:taxon-name-part taxon-name-part-type="genus" reg="Hendelia">Hendelia</tp:taxon-name-part><tp:taxon-name-part taxon-name-part-type="species" reg="beckeri">beckeri</tp:taxon-name-part></tp:taxon-name></italic> (male) <bold>25</bold> head, lateral view <bold>26</bold> wing <bold>27</bold> epandrium, cerci, and surstyli, posterior view <bold>28</bold> epandrium, cerci, and surstyli, lateral view <bold>29</bold> hypandrial complex, posterior view <bold>30</bold> hypandrial complex, lateral view. Scale bars: 0.1 mm.</p></caption><graphic xmlns:xlink="http://www.w3.org/1999/xlink" xlink:href="zookeys-1212-255_article-127558__-g005.jpg" position="float" orientation="portrait" xlink:type="simple" id="oo_1136643.jpg"><uri content-type="original_file" xlink:type="simple">https://binary.pensoft.net/fig/1136643</uri></graphic></fig><fig id="F6" position="float" orientation="portrait"><object-id xmlns:xlink="http://www.w3.org/1999/xlink" content-type="doi" xlink:type="simple">10.3897/zookeys.1212.127558.figures31-34</object-id><object-id xmlns:xlink="http://www.w3.org/1999/xlink" content-type="arpha" xlink:type="simple">883EE764-9B41-5BFC-A40C-77DE400A9CED</object-id><label>Figures 31–34.</label><caption><p>Mesothorax, dorsal view <bold>31</bold><italic><tp:taxon-name><tp:taxon-name-part taxon-name-part-type="genus" reg="Hendelia">Hendelia</tp:taxon-name-part><tp:taxon-name-part taxon-name-part-type="species" reg="deltoides">deltoides</tp:taxon-name-part></tp:taxon-name></italic> sp. nov. <bold>32</bold><italic><tp:taxon-name><tp:taxon-name-part taxon-name-part-type="genus" reg="Hendelia">Hendelia</tp:taxon-name-part><tp:taxon-name-part taxon-name-part-type="species" reg="macrocera">macrocera</tp:taxon-name-part></tp:taxon-name></italic> sp. nov. <bold>33</bold><italic><tp:taxon-name><tp:taxon-name-part taxon-name-part-type="genus" reg="Hendelia">Hendelia</tp:taxon-name-part><tp:taxon-name-part taxon-name-part-type="species" reg="beckeri">beckeri</tp:taxon-name-part></tp:taxon-name></italic> (male) <bold>34</bold><italic><tp:taxon-name><tp:taxon-name-part taxon-name-part-type="genus" reg="Hendelia">Hendelia</tp:taxon-name-part><tp:taxon-name-part taxon-name-part-type="species" reg="flavida">flavida</tp:taxon-name-part></tp:taxon-name></italic> sp. nov.</p></caption><graphic xmlns:xlink="http://www.w3.org/1999/xlink" xlink:href="zookeys-1212-255_article-127558__-g006.jpg" position="float" orientation="portrait" xlink:type="simple" id="oo_1136644.jpg"><uri content-type="original_file" xlink:type="simple">https://binary.pensoft.net/fig/1136644</uri></graphic></fig></tp:treatment-sec></tp:taxon-treatment>
